# Supplementary material for: p53 Forms Redox-Dependent Protein–Protein Interactions through Cysteine 277
Source: Antioxidants (Basel). 2021 Oct 6;10(10):1578. doi: 10.3390/antiox10101578 (PMC8533633; doi:10.3390/antiox10101578)
Supplement: Supplementary file 1 [file antioxidants-10-01578-s001.zip]

Archive with 1 entries (1 files):
- antioxidants-1350419-supplementary.pdf
